# Supplementary material for: The Temperature Dependence of Hydrogen Bonds Is More Uniform in Stable Proteins: An Analysis of NMR h3JNC′ Couplings in Four Different Protein Structures
Source: Molecules. 2024 Jun 21;29(13):2950. doi: 10.3390/molecules29132950 (PMC11243222; doi:10.3390/molecules29132950)
Supplement: Supplementary file 1 [file molecules-29-02950-s001.zip]

Archive with 1 entries (1 files):
- molecules-3040391-supplementary.pdf
